# Supplementary material for: Risk factors associated with nocebo effects: A review of reviews
Source: Brain Behav Immun Health. 2024 May 22;38:100800. doi: 10.1016/j.bbih.2024.100800 (PMC11252084; doi:10.1016/j.bbih.2024.100800)
Supplement: Multimedia component 1 [file mmc1.xlsx]

## Sheet: QAxSR
		CRITERIA	1. Is the review based on a focused question that is adequately formulated and described?	2. Were eligibility criteria for included and excluded studies predefined and specified?	3. Did the literature search strategy use a comprehensive, systematic approach?	4. Were titles, abstracts, and full-text articles dually and independently reviewed for inclusion and exclusion to minimize bias?	5. Was the quality of each included study rated independently by two or more reviewers using a standard method to appraise its internal validity?	6. Were the included studies listed along with important characteristics and results of each study?	7. Was publication bias assessed?	8. Was heterogeneity assessed? (This question applies only to meta-analyses)		Quality Rating
			YES, NO, OTHER (CD, NR, NA)	YES, NO, OTHER (CD, NR, NA)	YES, NO, OTHER (CD, NR, NA)	YES, NO, OTHER (CD, NR, NA)	YES, NO, OTHER (CD, NR, NA)	YES, NO, OTHER (CD, NR, NA)	YES, NO, OTHER (CD, NR, NA)	YES, NO, OTHER (CD, NR, NA)		GOOD, FAIR, POOR
1.	R. Webster et al., A systematic review of factors that contribute to nocebo effects, Health Psy, 2016						NR					GOOD
2.	L. Colloca et al., The Clinical Implications of Nocebo Effects for Biosimilar Therapy, Front Pharm, 2019						NR	NR				FAIR
3.	C. Blease, Sharing online clinical notes with patients: implications for nocebo effects and health equity, J Med Ethics, 2023				NR	NR	NR	NR	NR			FAIR
4.	L. Smith et al., A systematic review of factors associated with side-effect expectations from medical interventions, Health Exp, 2019											GOOD
5.	B. Bagaric et al., The Nocebo Effect: A Review of Contemporary Experimental Research, IJ of Beh Med, 2021						NR					FAIR
6.	E. Kravvariti et al., Nocebos in rheumatology: emerging concepts and their implications for clinical practice, Nat Rev of Rheum, 2018				NR	NR				NR		FAIR
7.	A. Symon et al., Nocebo and the potential harm of 'high risk' labelling: A scoping review, J of Adv Nursing, 2015								NR			FAIR
8.	G. Rossettini et al., Clinical relevance of contextual factors as triggers of placebo and nocebo effects in musculoskeletal pain, BMC, 2018					NR	NR	NR				FAIR
9.	L. Colloca et al., Placebo and nocebo effects: Unfolding the complex interplay between distinct phenotypes and physiological mechanisms, Psy of Consciousness, 2016				NA	NA	NA		NA			FAIR
10.	A. Kerne et al., The influence of personality traits on the placebo/nocebo response: A systematic review, J Of Psychosomatic Research, 2020											GOOD
11.	S. Planes et al., The nocebo effect of drugs, PRP, 2016			NR		NR	NR		NR			FAIR
12.	K. Petrie et al., Psychobiological Mechanisms of Placebo and Nocebo Effects: Pathways to Improve Treatments and Reduce Side Effects, 2019			NA	NA	NA	NA	NA	NA			FAIR
13.	S. Vamhein et al., A systematic review of sex differences in the placebo and the nocebo effect, J Of Pain Research, 2017								NR			GOOD
14.	M. Blasini et al., Nocebo and pain: an overview of the psychoneurobiological mechanisms, Pain, 2017			NA	NA	NA	NA	NA	NA			FAIR
15.	E. Hansen et al., Nocebo Effects and Negative Suggestions in Daily Clinical Practice – Forms, Impact and Approaches to Avoid Them, Frontiers, 2019			NA	NA	NA	NA		NA			FAIR
16.	M. Manai et al., How to prevent, minimize, or extinguish nocebo effects in pain: a narrative review on mechanisms, predictors, and interventions, Pain, 2019			NA	NA	NA	NA	NA	NA			FAIR
17.	E. Frisaldi et al., Placebo and Nocebo Effects: A Complex Interplay Between Psychological Factors and Neurochemical Networks, American J Of Clinical Hypnosis, 2015			NA	NA	NA	NA	NA	NA			FAIR
18.	M. Rato et al., Nocebo response in Parkinson's disease: A systematic review and meta-analysis, Park and Related Disorders, 2019											GOOD
19.	I. Spanaou et al., Nocebo in Biosimilars and Generics in Neurology: A Systematic Review, Frontiers, 2019						NR		NR			GOOD
20.	H. Danialy et al., A qualitative systematic review of effects of provider characteristics and non-verbal behavior on pain, and placebo and nocebo effects, Frontiers, 2019											GOOD
21.	F. Wolters et al., Placebo and Nocebo Effects Across Symptoms: From Pain to Fatigue, Dyspnea, Nausea, and Itch, Frontiers, 2021						NR		NR			FAIR
22.	P. Barteles et al., Placebo and nocebo effects on itch: effects, mechanisms, and predictors, EJ of Pain, 2015				NR	NR			NR			FAIR
23.	J. Data-Franco & M. Berk, The nocebo effect: A clinicians guide, ANZ JP, 2012					NR	NR		NR			FAIR
24.	F. Feys et al., Do randomized clinical trials with inadequate blinding report enhanced placebo effects for intervention groups and nocebo effects for placebo groups?, Sys Rev, 2014											GOOD
25.	L. Vase et al., Placebo and Nocebo Effects in Chronic Pain Patients, APA, 2014				NR	NR	NR					FAIR
26.	S. Dodd et al., A Review of the Theoretical and Biological Understanding of the Nocebo and Placebo Phenomena, Cl Therapeutic, 2017			NR	NR	NR	NR	NR				FAIR
27.	S. Meeuwis et al., Associations Between Interindividual Differences, Expectations and Placebo and Nocebo Effects in Itch, Fr in Psychology, 2021				NR	NR	NR					FAIR
28.	M. Neumann et al., Why context matters when changing the diet: A narrative review of placebo, nocebo, and psychosocial context effects and implications for outcome research and nutrition counselling, Fr in Nutritions, 2022			NR	NR	NR	NR		NR			FAIR
29.	L. Koban et al., What’s in a word? How instructions, suggestions, and social information change pain and emotion, Neuroscience and Biob Reviews, 2017			NR	NR	NR	NR	NR	NR			FAIR
30.	L. Manchikanti et al., Placebo and Nocebo in Interventional Pain Management: A Friend or a Foe – Or Simply Foes? Pain Physician, 2012			NR	NR	NR	NR	NR	NR			FAIR
31.	Y. Zhang et al., The Nocebo Response in Pharmacologic Treatments of Primary Headache: A Systematic Review and Meta-Analysis, The Journal of Clinical Pharmacology, 2022					NR	NR	NR	NR	NR		FAIR
32.	T. Watanabe et al., Nocebo response in dentistry: A systematic review and meta-analysis of adverse events in analgesic trials of third molar removal, J of Oral Rehabilitation, 2023											GOOD
33.	J. Howick et al., Rapid overview of systematic reviews of nocebo effects reported by patients taking placebos in clinical trials, Trials, 2018											GOOD
34.	M. Silva et al., Placebo and nocebo responses in restless legs syndrome: A systematic review and meta-analysis, Neurology, 2017											GOOD
35.	C. Ma et al. “Adverse Events and Nocebo Effects in Inflammatory Bowel Disease: A Systematic Review and Meta-Analysis of Randomized Controlled Trials, Journal of Crohn's & colitis, 2019						NR					GOOD
36.	P. Zis & D. Mitsikostas, Nocebo Responses in Brain Diseases: A Systematic Review of the Current Literature. International review of neurobiology, 2018					NR	NR					FAIR
37.	P. Zis et al. Nocebo in chronic inflammatory demyelinating polyneuropathy; a systematic review and meta-analysis of placebo-controlled clinical trials, Journal of the neurological sciences, 2018						NR					GOOD
38.	F. D'Amico et al. Nocebo effect and biosimilars in inflammatory bowel diseases: what's new and what's next? Expert opinion on biological therapy, 2021				NA	NA	NA	NA	NA			FAIR
39.	E. Frisaldi et al., Placebo and nocebo effects and mechanisms associated with pharmacological interventions: an umbrella review. BMJ open, 2023						NR					GOOD
40.	L. Colloca & A. Barsky, Placebo and Nocebo Effects. The New England journal of medicine, 2020				NA	NA	NA	NA	NA			FAIR
41.	E. Frisaldi et al., Placebo and nocebo responses in painful diabetic neuropathy: systematic review and meta-analysis. PAIN, 2024											GOOD
42.	I. Skyt et al., Neurotransmitter systems involved in placebo and nocebo effects in healthy participants and patients with chronic pain: a systematic review, PAIN, 2020					NR	NR					GOOD
